# Supplementary material for: Syntaxin-6, a Reliable Biomarker for Predicting the Prognosis of Patients with Cancer and the Effectiveness of Immunotherapy
Source: Cancers (Basel). 2022 Dec 21;15(1):27. doi: 10.3390/cancers15010027 (PMC9817965; doi:10.3390/cancers15010027)
Supplement: Supplementary file 1 [file cancers-15-00027-s001.zip › cancers-2083385-File S2/Figure 8B-8C/densitometry intensity- Figure8B-all.xlsx]

## Sheet: Sheet1
Figure 8B
label	area	mean	min	max	IntDen
ERK-shSTX6-BEL7404.tif	800	129.615	0	254	103692
ERK-shSTX6-BEL7404.tif	572	174.675	16	254	99914
ERK-shSTX6-BEL7404.tif	765	139.078	5	254	106395
ERK-shSTX6-BEL7404.tif	611	149.529	4	254	91362
ERK-shSTX6-BEL7404.tif	705	149.806	6	253	105613
ERK-shSTX6-BEL7404.tif	784	134.168	4	253	105188
ERK-shSTX6-BEL7404.tif	705	141.881	4	254	100026
ERK-shSTX6-BEL7404.tif	686	143.63	4	253	98530
ERK-shSTX6-BEL7404.tif	768	137.042	3	253	105248
ERK-shSTX6-hct116.tif	0.01	34966.3	756	65535	341.893
ERK-shSTX6-hct116.tif	0.009	34087.3	1694	65535	299.969
ERK-shSTX6-hct116.tif	0.007	38901.2	2647	65535	284.411
ERK-shSTX6-hct116.tif	0.009	32960.4	1525	65535	292.981
ERK-shSTX6-hct116.tif	0.006	35309.4	3284	65535	214.21
ERK-shSTX6-hct116.tif	0.008	31276.1	1322	65535	262.72
ERK-shSTX6-hct116.tif	0.011	29240	604	65535	333.336
ERK-shSTX6-hct116.tif	0.007	36937.5	1508	65535	264.719
ERK-shSTX6-hct116.tif	0.009	31996.1	298	65535	290.098
ERK-SW480-OE.tif	0.021	54322.8	27586	65535	1149.23
ERK-SW480-OE.tif	0.018	50825.6	29038	65535	933.497
ERK-SW480-OE.tif	0.017	50558.2	27370	65535	861.736
ERK-SW480-OE.tif	0.016	47722.1	24759	65535	758.252
ERK-SW480-OE.tif	0.016	50410.7	26480	65535	786.407
ERK-SW480-OE.tif	0.016	48381.7	26146	65535	783.784
GAPDH-shSTX6-BEL7404.tif	0.02	24478.4	1312	65535	489.569
GAPDH-shSTX6-BEL7404.tif	0.017	28606.8	2755	65535	476.779
GAPDH-shSTX6-BEL7404.tif	0.014	29508.6	4806	65535	409.842
GAPDH-shSTX6-BEL7404.tif	0.014	20351.5	2056	65535	282.659
GAPDH-shSTX6-BEL7404.tif	0.014	25569.2	2361	65535	369.333
GAPDH-shSTX6-BEL7404.tif	0.014	26412.6	2243	65535	381.516
GAPDH-shSTX6-BEL7404.tif	0.016	27737.6	2646	65535	432.706
GAPDH-shSTX6-BEL7404.tif	0.016	23654	2222	65535	369.003
GAPDH-shSTX6-BEL7404.tif	0.016	23298.5	937	65535	363.457
GAPDH-shSTX6-HCT116.tif	0.016	26775.4	1203	59207	417.697
GAPDH-shSTX6-HCT116.tif	0.016	29555	4027	58925	461.058
GAPDH-shSTX6-HCT116.tif	0.019	26499.9	3281	56076	494.665
GAPDH-shSTX6-HCT116.tif	0.019	19711.2	2751	48587	367.943
GAPDH-shSTX6-HCT116.tif	0.019	23733	3348	47630	443.016
GAPDH-shSTX6-HCT116.tif	0.019	24631.6	2053	52905	459.79
GAPDH-shSTX6-HCT116.tif	0.019	23978.4	2680	56872	447.597
GAPDH-shSTX6-HCT116.tif	0.017	31345.2	2334	61197	546.103
GAPDH-shSTX6-HCT116.tif	0.017	26520.3	1396	60534	462.042
GAPDH-SW480-OE.tif	0.023	22282.3	1514	65535	505.066
GAPDH-SW480-OE.tif	0.021	19477.4	1398	65535	409.026
GAPDH-SW480-OE.tif	0.021	25718.8	2402	65535	540.095
GAPDH-SW480-OE.tif	0.021	19116.2	2337	65535	401.44
GAPDH-SW480-OE.tif	0.021	25152	2907	65535	528.192
GAPDH-SW480-OE.tif	0.021	21304	2240	65535	447.384
MRK-shSTX6-BEL7404.tif	0.01	37473.9	18821	65535	382.234
MRK-shSTX6-BEL7404.tif	0.011	33124.5	18237	65535	357.744
MRK-shSTX6-BEL7404.tif	0.011	40978.4	21375	65535	442.566
MRK-shSTX6-BEL7404.tif	0.011	48297.8	23955	65535	521.616
MRK-shSTX6-BEL7404.tif	0.011	40099.2	24111	65535	433.071
MRK-shSTX6-BEL7404.tif	0.011	40895.8	24043	65535	441.674
MRK-shSTX6-BEL7404.tif	0.011	47155.8	25565	65535	509.282
MRK-shSTX6-BEL7404.tif	0.011	43714.7	24979	65535	472.119
MRK-shSTX6-BEL7404.tif	0.011	43104	26211	65535	465.523
MRK-shSTX6-HCT116.tif	0.013	34535.2	9810	65535	435.144
MRK-shSTX6-HCT116.tif	0.013	32552.8	11998	65535	410.165
MRK-shSTX6-HCT116.tif	0.013	31266.2	5359	65535	393.954
MRK-shSTX6-HCT116.tif	0.013	38259.5	4537	65535	482.07
MRK-shSTX6-HCT116.tif	0.013	37939.6	11663	65535	478.039
MRK-shSTX6-HCT116.tif	0.013	42410.9	16037	65535	534.377
MRK-shSTX6-HCT116.tif	0.013	46011.5	19582	65535	579.744
MRK-shSTX6-HCT116.tif	0.013	44315.3	19771	65535	558.373
MRK-shSTX6-HCT116.tif	0.013	38504.5	14921	65535	485.156
MRK-SW480-OE.tif	0.013	30259.8	7778	65535	392.032
MRK-SW480-OE.tif	0.013	28274.3	6683	65535	366.309
MRK-SW480-OE.tif	0.013	23750.6	6757	65535	307.703
MRK-SW480-OE.tif	0.013	27437.5	7432	65535	355.468
MRK-SW480-OE.tif	0.013	28482.4	7311	65535	369.005
MRK-SW480-OE.tif	0.013	29874	8124	65535	387.034
P-ERK-shSTX6-BEL7404.tif	0.017	35944.1	15180	65535	593.078
P-ERK-shSTX6-BEL7404.tif	0.017	25347.5	14351	65182	418.233
P-ERK-shSTX6-BEL7404.tif	0.017	25411.4	14523	51120	419.288
P-ERK-shSTX6-BEL7404.tif	0.017	35202.2	15898	65535	580.836
P-ERK-shSTX6-BEL7404.tif	0.017	24892.9	15898	46332	410.733
P-ERK-shSTX6-BEL7404.tif	0.017	25256.7	16290	64118	416.736
P-ERK-shSTX6-BEL7404.tif	0.017	35533.9	16459	65535	586.309
P-ERK-shSTX6-BEL7404.tif	0.017	39408.6	19627	65535	650.242
P-ERK-shSTX6-BEL7404.tif	0.017	38971.5	18314	65535	643.03
p-ERK-shSTX6-HCT116.tif	0.017	29637.7	9133	65535	490.01
p-ERK-shSTX6-HCT116.tif	0.017	21865.9	5486	65535	361.517
p-ERK-shSTX6-HCT116.tif	0.017	20071.4	4345	65535	331.847
p-ERK-shSTX6-HCT116.tif	0.017	20638.8	719	65535	341.228
p-ERK-shSTX6-HCT116.tif	0.017	10189.7	719	28524	168.47
p-ERK-shSTX6-HCT116.tif	0.017	15208.2	812	63443	251.442
p-ERK-shSTX6-HCT116.tif	0.017	29662.7	4970	65535	490.424
p-ERK-shSTX6-HCT116.tif	0.017	29425.7	7621	65535	486.505
p-ERK-shSTX6-HCT116.tif	0.017	30883.9	7621	65535	510.613
p-erk-SW480-OE.tif	0.039	106.357	20	255	4.186
p-erk-SW480-OE.tif	0.042	150.007	24	255	6.273
p-erk-SW480-OE.tif	0.042	97.209	25	255	4.065
p-erk-SW480-OE.tif	0.042	156.27	21	255	6.534
p-erk-SW480-OE.tif	0.042	92.972	19	255	3.888
p-erk-SW480-OE.tif	0.042	154.576	18	255	6.464
p-MEK-shSTX6-BEL7404.tif	0.01	37501.6	0	65535	364.182
p-MEK-shSTX6-BEL7404.tif	0.01	24437.4	0	65535	237.314
p-MEK-shSTX6-BEL7404.tif	0.01	23784.7	1599	65535	230.976
p-MEK-shSTX6-BEL7404.tif	0.01	35632.9	0	65535	346.035
p-MEK-shSTX6-BEL7404.tif	0.01	22269.6	2645	55031	216.262
p-MEK-shSTX6-BEL7404.tif	0.01	19577.3	0	53293	190.117
p-MEK-shSTX6-BEL7404.tif	0.01	36834.5	736	65535	357.704
p-MEK-shSTX6-BEL7404.tif	0.01	20333.5	406	57192	197.461
p-MEK-shSTX6-BEL7404.tif	0.01	20908.2	644	65535	203.042
p-MEK-shSTX6-HCT116.tif	0.012	38938.3	9520	65535	472.451
p-MEK-shSTX6-HCT116.tif	0.012	26266.1	8155	65535	318.695
p-MEK-shSTX6-HCT116.tif	0.012	26639.7	8021	65535	323.229
p-MEK-shSTX6-HCT116.tif	0.012	38221	8746	65535	463.748
p-MEK-shSTX6-HCT116.tif	0.012	21635.6	8129	43003	262.512
p-MEK-shSTX6-HCT116.tif	0.012	23121.2	8326	65535	280.537
p-MEK-shSTX6-HCT116.tif	0.012	39020.5	8568	65535	473.448
p-MEK-shSTX6-HCT116.tif	0.012	24670.8	8405	65535	299.339
p-MEK-shSTX6-HCT116.tif	0.012	23422.5	7689	65535	284.193
p-mrk-sw480-oe.tif	0.049	133.463	89	255	6.488
p-mrk-sw480-oe.tif	0.049	157.822	87	255	7.673
p-mrk-sw480-oe.tif	0.049	125.53	86	255	6.103
p-mrk-sw480-oe.tif	0.049	161.153	89	255	7.835
p-mrk-sw480-oe.tif	0.049	129.823	93	255	6.311
p-mrk-sw480-oe.tif	0.049	179.026	93	255	8.703
stx6-sh-BEL7404.tif	0.013	37928.2	12595	65535	486.745
stx6-sh-BEL7404.tif	0.013	21175.4	11376	56660	271.751
stx6-sh-BEL7404.tif	0.013	21185.4	8757	65535	271.879
stx6-sh-BEL7404.tif	0.013	18145.7	10995	29116	232.87
stx6-sh-BEL7404.tif	0.013	17283.5	9451	63642	221.805
stx6-sh-BEL7404.tif	0.013	24855.5	13820	65535	318.979
stx6-sh-BEL7404.tif	0.013	40062.5	17263	65535	514.136
stx6-sh-BEL7404.tif	0.013	34839.7	17155	65535	447.109
stx6-sh-BEL7404.tif	0.013	42634	17349	65535	547.136
stx6-sh-HCT116.tif	0.013	43475.2	17356	65535	581.601
stx6-sh-HCT116.tif	0.013	24267.1	16120	38541	324.639
stx6-sh-HCT116.tif	0.013	23815.1	16990	33135	318.593
stx6-sh-HCT116.tif	0.011	42742.6	22471	65535	449.272
stx6-sh-HCT116.tif	0.011	31366.1	22005	55514	329.692
stx6-sh-HCT116.tif	0.011	33586.3	19893	65535	353.029
stx6-sh-HCT116.tif	0.011	53532.1	26604	65535	562.682
stx6-sh-HCT116.tif	0.011	42267.3	23498	65535	444.276
stx6-sh-HCT116.tif	0.011	38663.1	16798	65535	406.392
stx6-SW480-OE.tif	0.065	99.394	63	255	6.443
stx6-SW480-OE.tif	0.065	113.527	66	255	7.359
stx6-SW480-OE.tif	0.065	125.089	70	255	8.108
stx6-SW480-OE.tif	0.065	151.473	78	255	9.819
stx6-SW480-OE.tif	0.065	141.233	87	255	9.155
stx6-SW480-OE.tif	0.065	146.371	67	255	9.488
