# Supplementary material for: Syntaxin-6, a Reliable Biomarker for Predicting the Prognosis of Patients with Cancer and the Effectiveness of Immunotherapy
Source: Cancers (Basel). 2022 Dec 21;15(1):27. doi: 10.3390/cancers15010027 (PMC9817965; doi:10.3390/cancers15010027)
Supplement: Supplementary file 1 [file cancers-15-00027-s001.zip › cancers-2083385-File S2/Figure 8B-8C/densitometry intensity- Figure8C-all.xlsx]

## Sheet: Sheet1
Figure 8C
label	area	mean	min	max	IntDen
Actin-HCT116-shSTX6.tif	0.015	25380	1040	65535	384.648
Actin-HCT116-shSTX6.tif	0.014	24418.2	1791	65535	334.257
Actin-HCT116-shSTX6.tif	0.014	26870	1812	65535	367.82
Actin-HCT116-shSTX6.tif	0.014	27410.8	1977	65535	375.223
Actin-HCT116-shSTX6.tif	0.014	24767.9	2242	65535	339.045
Actin-HCT116-shSTX6.tif	0.014	23909.1	1696	65535	327.289
Actin-HCT116-shSTX6.tif	0.014	30166.6	3207	65535	412.948
Actin-HCT116-shSTX6.tif	0.014	25908.1	2186	65535	354.653
Actin-HCT116-shSTX6.tif	0.014	24782.7	894	65535	339.247
ACTIN-shSTX6-BEL-7404.tif	0.012	27722	845	65535	329.891
ACTIN-shSTX6-BEL-7404.tif	0.012	29040	1635	65535	345.576
ACTIN-shSTX6-BEL-7404.tif	0.012	32108.8	1960	65535	382.095
ACTIN-shSTX6-BEL-7404.tif	0.012	35440	1732	65535	421.737
ACTIN-shSTX6-BEL-7404.tif	0.012	36080.6	4216	65535	429.359
ACTIN-shSTX6-BEL-7404.tif	0.012	34703.1	3246	65535	412.967
ACTIN-shSTX6-BEL-7404.tif	0.012	30681.3	2847	65535	365.107
ACTIN-shSTX6-BEL-7404.tif	0.012	34810.7	2874	65535	414.247
ACTIN-shSTX6-BEL-7404.tif	0.012	34506.2	1300	65535	410.624
Actin-SW480-OE.tif	0.023	34694	0	65535	791.024
Actin-SW480-OE.tif	0.023	33317.7	0	65535	759.643
Actin-SW480-OE.tif	0.023	39711.1	0	65535	905.414
Actin-SW480-OE.tif	0.023	37309.5	0	65535	850.657
Actin-SW480-OE.tif	0.023	42713.3	0	65535	973.864
Actin-SW480-OE.tif	0.023	36128.5	0	65535	823.729
Ecadherin-BEL-7404-shSTX6.tif	0.016	44069	22877	65535	699.229
Ecadherin-BEL-7404-shSTX6.tif	0.016	39127.2	22323	65535	620.818
Ecadherin-BEL-7404-shSTX6.tif	0.016	43443.3	20844	65535	689.3
Ecadherin-BEL-7404-shSTX6.tif	0.016	35442.5	21000	65535	562.354
Ecadherin-BEL-7404-shSTX6.tif	0.016	42956.6	22375	65535	681.577
Ecadherin-BEL-7404-shSTX6.tif	0.016	47482.1	26582	65535	753.383
Ecadherin-BEL-7404-shSTX6.tif	0.016	43966.5	27050	65535	697.601
Ecadherin-BEL-7404-shSTX6.tif	0.016	52691.4	27677	65535	836.037
Ecadherin-BEL-7404-shSTX6.tif	0.016	48198.8	25514	65535	764.755
Ecadherin-shSTX6-HCT116.tif	0.012	26851.5	0	65535	308.792
Ecadherin-shSTX6-HCT116.tif	0.012	34956.2	0	65535	401.996
Ecadherin-shSTX6-HCT116.tif	0.012	35385	0	65535	406.928
Ecadherin-shSTX6-HCT116.tif	0.012	29604.9	0	58799	340.456
Ecadherin-shSTX6-HCT116.tif	0.012	42374.8	0	65535	487.31
Ecadherin-shSTX6-HCT116.tif	0.012	35419.4	0	65535	407.323
Ecadherin-shSTX6-HCT116.tif	0.012	27058.6	0	57734	311.174
Ecadherin-shSTX6-HCT116.tif	0.012	35743	0	65535	411.044
Ecadherin-shSTX6-HCT116.tif	0.012	33379.4	0	65535	383.863
Ecadherin-SW480-OE.tif	0.013	47291.8	32822	65535	601.131
Ecadherin-SW480-OE.tif	0.013	33935.2	30920	38058	431.354
Ecadherin-SW480-OE.tif	0.013	44398.6	32051	65535	564.356
Ecadherin-SW480-OE.tif	0.013	38021.8	30874	46465	483.3
Ecadherin-SW480-OE.tif	0.013	44067.9	29903	65535	560.152
Ecadherin-SW480-OE.tif	0.013	36554.3	28906	61053	464.645
Ncadherin_HCT116-shSTX6.tif	0.012	24887.7	193	65535	305.289
Ncadherin_HCT116-shSTX6.tif	0.012	16965.3	0	65535	208.108
Ncadherin_HCT116-shSTX6.tif	0.012	17462.1	0	53952	214.202
Ncadherin_HCT116-shSTX6.tif	0.012	17450.3	0	65535	214.057
Ncadherin_HCT116-shSTX6.tif	0.012	16422	0	56966	201.443
Ncadherin_HCT116-shSTX6.tif	0.012	16602.8	0	65535	203.661
Ncadherin_HCT116-shSTX6.tif	0.012	20209.6	0	65535	247.904
Ncadherin_HCT116-shSTX6.tif	0.012	17522.3	0	65535	214.94
Ncadherin_HCT116-shSTX6.tif	0.012	16975.1	0	65535	208.228
Ncadherin-BEL7404-shSTX6.tif	0.017	27804.5	2191	65535	475.458
Ncadherin-BEL7404-shSTX6.tif	0.017	16838.8	2421	65535	287.944
Ncadherin-BEL7404-shSTX6.tif	0.017	17345	2329	65535	296.599
Ncadherin-BEL7404-shSTX6.tif	0.017	25238.3	2512	65535	431.575
Ncadherin-BEL7404-shSTX6.tif	0.017	12352	2447	56835	211.22
Ncadherin-BEL7404-shSTX6.tif	0.017	14331	2136	65535	245.06
Ncadherin-BEL7404-shSTX6.tif	0.017	24853	1995	65535	424.986
Ncadherin-BEL7404-shSTX6.tif	0.017	12687.9	1767	64990	216.962
Ncadherin-BEL7404-shSTX6.tif	0.017	14430.2	1719	65535	246.756
Ncadherin-sw480-OE.tif	0.055	134.293	95	255	7.41
Ncadherin-sw480-OE.tif	0.055	154.995	91	255	8.552
Ncadherin-sw480-OE.tif	0.055	121.005	88	204	6.676
Ncadherin-sw480-OE.tif	0.055	158.031	94	255	8.719
Ncadherin-sw480-OE.tif	0.055	137.949	104	255	7.611
Ncadherin-sw480-OE.tif	0.055	185.464	105	255	10.233
Snail-bel7404-shSTX6.tif	0.015	33592.5	7188	65535	510.606
Snail-bel7404-shSTX6.tif	0.015	27289.6	2802	64650	414.802
Snail-bel7404-shSTX6.tif	0.015	21183	843	53508	321.982
Snail-bel7404-shSTX6.tif	0.015	23992.6	937	59160	364.688
Snail-bel7404-shSTX6.tif	0.015	21537.5	1586	50949	327.37
Snail-bel7404-shSTX6.tif	0.015	22253.6	2173	57772	338.254
Snail-bel7404-shSTX6.tif	0.015	33069	5875	65535	502.649
Snail-bel7404-shSTX6.tif	0.015	22296.6	3663	48467	338.909
Snail-bel7404-shSTX6.tif	0.015	21311.9	3663	48637	323.941
snail-shSTX6-HCT-116.tif	0.024	33465.6	11104	65535	797.225
snail-shSTX6-HCT-116.tif	0.024	29507.2	15254	65535	702.928
snail-shSTX6-HCT-116.tif	0.024	25125.6	14484	65535	598.547
snail-shSTX6-HCT-116.tif	0.024	36126.1	18010	65535	860.604
snail-shSTX6-HCT-116.tif	0.024	30557.1	19108	65535	727.938
snail-shSTX6-HCT-116.tif	0.024	28468	16559	65535	678.172
snail-shSTX6-HCT-116.tif	0.024	33782.9	15140	65535	804.784
snail-shSTX6-HCT-116.tif	0.024	29092.4	15394	65535	693.045
snail-shSTX6-HCT-116.tif	0.024	22681.8	10017	65535	540.332
Snail-SW480-OE.tif	0.02	32692.7	21289	65535	650.947
Snail-SW480-OE.tif	0.02	34246.6	17943	65535	681.889
Snail-SW480-OE.tif	0.02	42351.9	26403	65535	843.273
Snail-SW480-OE.tif	0.02	45548.7	26574	65535	906.925
Snail-SW480-OE.tif	0.02	52144.5	27062	65535	1038.25
Snail-SW480-OE.tif	0.02	44635.5	25884	65535	888.742
stx6-BEL7404-shSTX6.tif	0.019	34364.9	9356	65535	642.241
stx6-BEL7404-shSTX6.tif	0.019	25531.9	10417	65535	477.164
stx6-BEL7404-shSTX6.tif	0.019	19121.7	8959	36813	357.363
stx6-BEL7404-shSTX6.tif	0.019	27711.9	8705	65535	517.905
stx6-BEL7404-shSTX6.tif	0.019	17023.7	9508	29917	318.155
stx6-BEL7404-shSTX6.tif	0.019	19146.9	9508	41891	357.835
stx6-BEL7404-shSTX6.tif	0.019	30083.7	11363	65535	562.23
stx6-BEL7404-shSTX6.tif	0.019	17515.2	10381	29884	327.34
stx6-BEL7404-shSTX6.tif	0.019	17455.7	9085	33357	326.227
stx6-hct116-shSTX6.tif	0.015	24514.3	5227	65535	367.715
stx6-hct116-shSTX6.tif	0.015	15410.4	5211	37329	231.156
stx6-hct116-shSTX6.tif	0.015	13996.9	5340	27740	209.954
stx6-hct116-shSTX6.tif	0.015	22787.2	5265	65535	341.807
stx6-hct116-shSTX6.tif	0.015	15602.5	5225	28943	234.037
stx6-hct116-shSTX6.tif	0.015	17244	5347	34840	258.66
stx6-hct116-shSTX6.tif	0.015	30955.5	5093	65535	464.333
stx6-hct116-shSTX6.tif	0.015	16942.5	5071	34525	254.138
stx6-hct116-shSTX6.tif	0.015	16123.2	4405	38578	241.847
STX6-SW480-OE.tif	0.077	115.263	75	255	8.872
STX6-SW480-OE.tif	0.077	149.699	57	255	11.523
STX6-SW480-OE.tif	0.077	101.497	60	255	7.813
STX6-SW480-OE.tif	0.077	152.736	62	255	11.757
STX6-SW480-OE.tif	0.077	80.596	53	143	6.204
STX6-SW480-OE.tif	0.077	167.283	54	255	12.877
Vintenmin-BEL7404-shSTX6.tif	0.02	24693.2	11421	65535	491.669
Vintenmin-BEL7404-shSTX6.tif	0.02	18240.3	10281	65535	363.184
Vintenmin-BEL7404-shSTX6.tif	0.02	19721	9831	65535	392.668
Vintenmin-BEL7404-shSTX6.tif	0.02	27051.5	12524	65535	538.626
Vintenmin-BEL7404-shSTX6.tif	0.02	20396.4	12958	65535	406.116
Vintenmin-BEL7404-shSTX6.tif	0.02	23863.3	14562	65535	475.144
Vintenmin-BEL7404-shSTX6.tif	0.02	29407.6	15691	65535	585.539
Vintenmin-BEL7404-shSTX6.tif	0.02	25427.6	15057	65535	506.292
Vintenmin-BEL7404-shSTX6.tif	0.02	23617.6	14399	65535	470.253
Vintenmin-HCT116-shSTX6.tif	0.019	22772.8	2231	65535	440.274
Vintenmin-HCT116-shSTX6.tif	0.019	13526.4	2964	65535	261.51
Vintenmin-HCT116-shSTX6.tif	0.019	14339.7	3609	62164	277.234
Vintenmin-HCT116-shSTX6.tif	0.019	22074.8	3843	65535	426.779
Vintenmin-HCT116-shSTX6.tif	0.019	11539.4	3379	41786	223.095
Vintenmin-HCT116-shSTX6.tif	0.019	10525.4	3379	40746	203.49
Vintenmin-HCT116-shSTX6.tif	0.019	17827.1	3222	65535	344.658
Vintenmin-HCT116-shSTX6.tif	0.019	9102.95	3134	36414	175.99
Vintenmin-HCT116-shSTX6.tif	0.019	6097.09	2828	15468	117.877
Vintenmin-SW480-OE.tif	0.065	113.517	61	255	7.358
Vintenmin-SW480-OE.tif	0.065	130.544	65	255	8.462
Vintenmin-SW480-OE.tif	0.065	104.705	59	255	6.787
Vintenmin-SW480-OE.tif	0.065	111.763	58	255	7.245
Vintenmin-SW480-OE.tif	0.065	82.062	47	255	5.319
Vintenmin-SW480-OE.tif	0.065	105.358	44	255	6.829
