# Supplementary material for: Syntaxin-6, a Reliable Biomarker for Predicting the Prognosis of Patients with Cancer and the Effectiveness of Immunotherapy
Source: Cancers (Basel). 2022 Dec 21;15(1):27. doi: 10.3390/cancers15010027 (PMC9817965; doi:10.3390/cancers15010027)
Supplement: Supplementary file 1 [file cancers-15-00027-s001.zip › cancers-2083385-File S2/Figure 8B-8C/densitometry intensity-Figure8B-8C.xlsx]

## Sheet: Sheet1
Figure8B										Figure8C
	NC	SH1	SH2	NC	SH1	SH2	EC	OE			NC	SH1	SH2	NC	SH1	SH2	EC	OE
STX6	351641	81177	93404	338118	49798	51719	93564	156036		STX6	272102	58496	65118	282099	83819	85776	66706	493956
MEK	274671	221703	204355	261862	227975	219108	218021	206849		N-CAD	300260	122041	157628	223808	105227	116684	112656	319010
P-MEK	264188	119927	108030	329886	118225	132149	143556	267764		E-CAD	200117	462907	306937	171327	287087	277460	129259	61932
ERK	354293	353344	358905	324380	275271	288870	414563	340144		VIMENTIN	263476	165341	130390	365619	179610	184307	105033	217922
P-ERK	284523	215273	224572	297179	173221	148992	154083	294077		SNAIL	341604	160933	124440	289563	189939	131880	376242	488142
GAPDH	360431	358300	360049	323685	348975	370363	359200	296950		ACTIN	327463	324201	314147	332808	287355	282530	466381	432570
STX6	0.975613	0.226562	0.25942	1.04459	0.142698	0.139644	0.260479	0.525462		STX6	0.83094	0.180431	0.207285	0.847633	0.291691	0.3036	0.143029	1.14191
MEK	0.762063	0.618764	0.567576	0.809003	0.65327	0.591603	0.606963	0.696579		N-CAD	0.916928	0.376436	0.501765	0.672484	0.366192	0.412997	0.241554	0.737476
P-MEK	0.732978	0.334711	0.300042	1.01916	0.338778	0.356809	0.399655	0.901714		E-CAD	0.611113	1.42784	0.977049	0.514792	0.999067	0.982055	0.277153	0.143172
ERK	0.98297	0.986168	0.996823	1.00215	0.788799	0.779965	1.15413	1.14546		VIMENTIN	0.804598	0.509995	0.41506	1.09859	0.625046	0.652345	0.225209	0.503784
P-ERK	0.789397	0.600818	0.623726	0.918112	0.496371	0.402286	0.428962	0.990325		SNAIL	1.04318	0.496399	0.39612	0.87006	0.660991	0.466782	0.806727	1.12847
GAPDH	1	1	1	1	1	1	1	1		ACTIN	1	1	1	1	1	1	1	1
STX6	1	0.232225	0.265905	1	0.136607	0.133683	1	2.01729		STX6	1	0.217141	0.249459	1	0.344125	0.358173	1	7.98377
MEK	1	0.811959	0.744789	1	0.807501	0.731275	1	1.14765		N-CAD	1	0.410541	0.547224	1	0.544536	0.614136	1	3.05305
P-MEK	1	0.456646	0.409347	1	0.33241	0.350102	1	2.25623		E-CAD	1	2.33646	1.5988	1	1.94072	1.90767	1	0.516581
ERK	1	1.00325	1.01409	1	0.787109	0.778293	1	0.992488		VIMENTIN	1	0.633851	0.515861	1	0.568953	0.593803	1	2.23697
P-ERK	1	0.76111	0.79013	1	0.540643	0.438167	1	2.30866		SNAIL	1	0.47585	0.379723	1	0.759707	0.536494	1	1.39882
GAPDH										ACTIN
