# Supplementary material for: Syntaxin-6, a Reliable Biomarker for Predicting the Prognosis of Patients with Cancer and the Effectiveness of Immunotherapy
Source: Cancers (Basel). 2022 Dec 21;15(1):27. doi: 10.3390/cancers15010027 (PMC9817965; doi:10.3390/cancers15010027)
Supplement: Supplementary file 1 [file cancers-15-00027-s001.zip › cancers-2083385-File S2/Figure7C-7D/densitometry intensity- Figure7C-D.xlsx]

## Sheet: Sheet1
Figure 7C-D
label	area	mean	min	max	IntDen
ACTIN-CRC cell line.tif	0.026	154.24	5	255	3.949
ACTIN-CRC cell line.tif	0.022	187.115	27	255	4.058
ACTIN-CRC cell line.tif	0.022	177.454	22	255	3.849
ACTIN-CRC cell line.tif	0.022	156.37	10	255	3.392
ACTIN-CRC cell line.tif	0.031	106.028	3	255	3.236
ACTIN-CRC cell line.tif	0.031	93.065	3	255	2.841
ACTIN-CRC cell line.tif	0.03	76.215	3	255	2.292
ACTIN-CRC cell line.tif	0.03	78.674	2	255	2.365
ACTIN-CRC cell line.tif	0.03	93.086	2	255	2.799
ACTIN-CRC cell line.tif	0.03	104.691	2	255	3.148
Actin-HCC-cell lines.png	833	93.279	14	255	77701
Actin-HCC-cell lines.png	833	102.665	37	255	85520
Actin-HCC-cell lines.png	833	128.22	43	255	106807
Actin-HCC-cell lines.png	833	157.421	69	255	131132
Actin-HCC-cell lines.png	833	125.575	51	255	104604
Actin-HCC-cell lines.png	833	120.794	50	255	100621
Actin-HCC-cell lines.png	833	114.813	28	255	95639
Actin-HCC-cell lines.png	833	94.253	18	255	78513
STX6-CRC cell line.jpg	2072	71.636	4	255	148430
STX6-CRC cell line.jpg	2072	153.25	14	255	317534
STX6-CRC cell line.jpg	2108	130.642	16	255	275393
STX6-CRC cell line.jpg	2046	150.643	15	255	308216
STX6-CRC cell line.jpg	2046	124.285	6	255	254288
STX6-CRC cell line.jpg	2046	63.424	3	255	129765
STX6-CRC cell line.jpg	2046	152.444	12	255	311900
STX6-CRC cell line.jpg	2046	140.683	18	255	287838
STX6-CRC cell line.jpg	2135	167.599	21	255	357823
STX6-CRC cell line.jpg	2135	145.079	7	255	309744
STX6-HCC-cell lines.png	988	80.95	24	149	79979
STX6-HCC-cell lines.png	988	135.41	45	245	133785
STX6-HCC-cell lines.png	988	143.954	55	255	142227
STX6-HCC-cell lines.png	988	131.268	53	255	129693
STX6-HCC-cell lines.png	988	147.531	49	255	145761
STX6-HCC-cell lines.png	988	144.72	37	255	142983
STX6-HCC-cell lines.png	988	140.799	29	255	139109
STX6-HCC-cell lines.png	988	136.015	41	255	134383
